# Supplementary material for: LipR functions as an intracellular pH regulator in Bacillus thuringiensis under glucose conditions
Source: mLife. 2023 Feb 11;2(1):58–72. doi: 10.1002/mlf2.12055 (PMC10989752; doi:10.1002/mlf2.12055)
Supplement: Supplementary file 2 — Supporting information. [file MLF2-2-58-s001.xlsx]

## Sheet: Sheet1
id	baseMean	baseMean_B	baseMean_L	foldChange(L/B)	log2FoldChange	pval	padj	Chromosome	Start Site	End Site	Direction	Length	Name	GO	-	eggNOG	eggNOG Class	Description	Swissprot
gene1455	1634.56	622.011	2647.12	4.25574	2.08941	0.0322594	1	gi|146291111|ref|NC_014171.1|	1371438	1372700	+	1263	BMB171_RS07100	GO:0016757;GO:0006418;GO:0000105;GO:0004812;GO:0005737	K02502	-	-	ATP phosphoribosyltransferase regulatory subunit [Bacillus thuringiensis BMB171]	sp|B7IN97|HISZ_BACC2
gene1456	1011.38	357.1	1665.65	4.66439	2.22169	0.0243796	1	gi|146291111|ref|NC_014171.1|	1372676	1373311	+	636	BMB171_RS07105	GO:0005524;GO:0000105;GO:0003879;GO:0005737	K00765	COG0040	E	ATP phosphoribosyltransferase [Bacillus cereus ATCC 14579]	sp|Q81G07|HIS1_BACCR
gene1457	4573.6	1464.43	7682.77	5.24626	2.39129	0.0146314	1	gi|146291111|ref|NC_014171.1|	1373323	1374612	+	1290	BMB171_RS07110	GO:0000105;GO:0008270;GO:0051287;GO:0004399;GO:0055114	K00013	COG0141	E	histidinol dehydrogenase [Bacillus thuringiensis BMB171]	sp|Q81G06|HISX_BACCR
gene1458	2849.71	813.806	4885.6	6.0034	2.58578	0.00894648	1	gi|146291111|ref|NC_014171.1|	1374612	1375196	+	585	BMB171_RS07115	GO:0000105;GO:0004424;GO:0005737	K01693	COG0131	E	imidazoleglycerol-phosphate dehydratase [Bacillus cereus ATCC 14579]	sp|Q81G05|HIS7_BACCR
gene1459	1314.76	382.531	2246.98	5.87398	2.55434	0.0102794	1	gi|146291111|ref|NC_014171.1|	1375197	1375826	+	630	BMB171_RS07120	GO:0006541;GO:0000105;GO:0000107;GO:0005737	K02501	COG0118	E	imidazole glycerol phosphate synthase subunit HisH [Bacillus cereus ATCC 14579]	sp|Q81G04|HIS5_BACCR
gene1460	1889.82	397.366	3382.27	8.51171	3.08945	0.00229575	1	gi|146291111|ref|NC_014171.1|	1375799	1376518	+	720	BMB171_RS07125	GO:0003949;GO:0000105;GO:0005737	K01814	COG0106	E	1-(5-phosphoribosyl)-5-[(5-phosphoribosylamino)methylideneamino] imidazole-4-carboxamide isomerase [Bacillus cereus ATCC 14579]	sp|Q81G03|HIS4_BACCR
gene1461	1874.1	308.356	3439.84	11.1554	3.47967	0.000737764	0.604873	gi|146291111|ref|NC_014171.1|	1376512	1377270	+	759	BMB171_RS07130	GO:0016829;GO:0000105;GO:0000107;GO:0005737	K02500	COG0107	E	imidazole glycerol phosphate synthase subunit HisF [Bacillus cereus ATCC 14579]	sp|Q81G02|HIS6_BACCR
gene1462	112.691	24.3718	201.011	8.24768	3.04399	0.00882818	1	gi|146291111|ref|NC_014171.1|	1377267	1377572	+	306	BMB171_RS07135	GO:0000287;GO:0000105;GO:0008270;GO:0005737;GO:0004635	K01496	COG0139	E	phosphoribosyl-AMP cyclohydrolase [Bacillus thuringiensis BMB171]	sp|B7HHG6|HIS3_BACC4
gene1463	543.349	116.561	970.137	8.32302	3.05711	0.00318735	1	gi|146291111|ref|NC_014171.1|	1377583	1377906	+	324	BMB171_RS07140	GO:0004636;GO:0005524;GO:0000105;GO:0005737	K01523	-	-	phosphoribosyl-ATP pyrophosphatase [Bacillus thuringiensis BMB171]	sp|Q81G00|HIS2_BACCR
gene1464	6488.91	1663.64	11314.2	6.80086	2.76572	0.00533289	1	gi|146291111|ref|NC_014171.1|	1377919	1378935	+	1017	BMB171_RS07145	GO:0004401;GO:0000105;GO:0016311	K04486	-	-	histidinol-phosphatase [Bacillus thuringiensis BMB171]	sp|Q9RX45|HIS9_DEIRA
gene1465	297.644	101.726	493.562	4.85189	2.27855	0.0269406	1	gi|146291111|ref|NC_014171.1|	1379004	1379171	+	168	BMB171_RS07150	-	-	-	-	hypothetical protein BC1414 [Bacillus cereus ATCC 14579]	-
gene190	446.28	162.125	730.434	4.50536	2.17164	0.0309969	1	gi|146291111|ref|NC_014171.1|	165137	165322	+	186	BMB171_RS00945	-	-	-	-	hypothetical protein [Bacillus cereus]	-
gene1904	485.064	189.676	780.451	4.11465	2.04077	0.0410764	1	gi|146291111|ref|NC_014171.1|	1792102	1793310	+	1209	BMB171_RS09295	GO:0016020;GO:0009405	K11034	-	-	enterotoxin [Bacillus cereus]	sp|P80172|HBLA_BACCE
gene191	5434.85	1595.82	9273.87	5.81134	2.53887	0.0099019	1	gi|146291111|ref|NC_014171.1|	165335	167137	+	1803	BMB171_RS00950	GO:0006047;GO:1901137;GO:0006541;GO:0030246;GO:0006002;GO:0005829;GO:0005975;GO:0004360	K00820	-	-	glucosamine--fructose-6-phosphate aminotransferase [Bacillus cereus]	sp|Q81J01|GLMS_BACCR
gene196	1666.25	674.993	2657.5	3.93707	1.97712	0.0419314	1	gi|146291111|ref|NC_014171.1|	171662	172168	-	507	BMB171_RS00975	GO:0016021	K16937	COG2259	S	hypothetical protein BMB171_C0156 [Bacillus thuringiensis BMB171]	-
gene2172	1041.74	308.356	1775.12	5.75673	2.52525	0.0113783	1	gi|146291111|ref|NC_014171.1|	2045110	2045949	-	840	BMB171_RS10615	GO:0046990;GO:0008152	K00675	COG2162	Q	N-hydroxyarylamine O-acetyltransferase [Bacillus thuringiensis BMB171]	sp|O06977|YVCN_BACSU
gene2192	7627.2	1666.82	13587.6	8.1518	3.02712	0.00254305	1	gi|146291111|ref|NC_014171.1|	2062034	2063722	+	1689	BMB171_RS10715	GO:0004814;GO:0005524;GO:0005737;GO:0006420	K01887	-	-	arginyl-tRNA synthetase [Bacillus thuringiensis BMB171]	sp|Q81R81|SYR2_BACAN
gene2495	654.08	217.227	1090.93	5.02209	2.32829	0.0199293	1	gi|146291111|ref|NC_014171.1|	2344853	2346106	+	1254	BMB171_RS12135	GO:0055085;GO:0016021	-	-	-	macrolide-efflux protein [Bacillus thuringiensis BMB171]	sp|O31561|YFIS_BACSU
gene2496	2415.07	691.947	4138.18	5.98049	2.58026	0.00915895	1	gi|146291111|ref|NC_014171.1|	2346120	2350676	+	4557	BMB171_RS12140	GO:0008152;GO:0003824	-	-	-	peptide synthetase [Bacillus thuringiensis BMB171]	sp|Q70LM5|LGRC_BREPA
gene2818	50417.5	19237.8	81597.2	4.2415	2.08457	0.0308235	1	gi|146291111|ref|NC_014171.1|	2672189	2673388	-	1200	BMB171_RS13670	GO:0016746;GO:0008152	K00627	-	-	branched-chain alpha-keto acid dehydrogenase subunit E2 [Bacillus thuringiensis BMB171]	sp|O31550|ACOC_BACSU
gene2819	62342.7	18243.9	106441	5.83436	2.54457	0.00952878	1	gi|146291111|ref|NC_014171.1|	2673416	2674450	-	1035	BMB171_RS13675	GO:0008152;GO:0003824	K00162	-	-	acetoin dehydrogenase E1 component subunit beta [Bacillus thuringiensis BMB171]	sp|O34591|ACOB_BACSU
gene2820	109137	24461.9	193812	7.92304	2.98605	0.0027963	1	gi|146291111|ref|NC_014171.1|	2674468	2675466	-	999	BMB171_RS13680	GO:0055114;GO:0016624	K00161	-	-	acetoin dehydrogenase E1 component subunit alpha [Bacillus thuringiensis BMB171]	sp|O31404|ACOA_BACSU
gene3027	108.379	31.7893	184.968	5.81855	2.54066	0.0258375	1	gi|146291111|ref|NC_014171.1|	2854917	2856020	-	1104	BMB171_RS14685	GO:0016310;GO:0055129;GO:0003723;GO:0005524;GO:0004349;GO:0005737	K00931	COG0263	E	gamma-glutamyl kinase [Bacillus thuringiensis BMB171]	sp|Q81C10|PROB_BACCR
gene3390	1515.18	380.412	2649.95	6.96599	2.80033	0.00525775	1	gi|146291111|ref|NC_014171.1|	3207938	3209215	+	1278	BMB171_RS16415	GO:0004821;GO:0005524;GO:0006427;GO:0005737	K01892	COG0124	J	histidyl-tRNA synthetase [Bacillus thuringiensis BMB171]	sp|Q81B71|SYH1_BACCR
gene3671	14700.1	5208.15	24192.1	4.64505	2.21569	0.0224428	1	gi|146291111|ref|NC_014171.1|	3485081	3486784	-	1704	BMB171_RS17770	GO:0055085;GO:0043190	K15580	-	-	oligopeptide-binding protein OppA [Bacillus thuringiensis BMB171]	sp|P26906|DPPE_BACSU
gene4230	13375.5	5016.35	21734.7	4.33276	2.11529	0.0287646	1	gi|146291111|ref|NC_014171.1|	4014313	4015473	-	1161	BMB171_RS20515	GO:0003992;GO:0006526;GO:0030170;GO:0005737	K00818	COG4992	E	acetylornithine aminotransferase [Bacillus thuringiensis BMB171]	sp|Q818W2|ARGD_BACCR
gene4231	739.901	276.567	1203.23	4.35061	2.12122	0.0320859	1	gi|146291111|ref|NC_014171.1|	4015470	4016237	-	768	BMB171_RS20520	GO:0016310;GO:0005524;GO:0008804;GO:0003991;GO:0006526;GO:0005737	K00930	-	-	acetylglutamate kinase [Bacillus thuringiensis BMB171]	sp|B7IWP4|ARGB_BACC2
gene4232	1346.4	477.899	2214.9	4.63465	2.21246	0.0243048	1	gi|146291111|ref|NC_014171.1|	4016249	4017475	-	1227	BMB171_RS20525	GO:0004042;GO:0004358;GO:0006592;GO:0006526;GO:0005737	K00620	COG1364	E	bifunctional ornithine acetyltransferase/N-acetylglutamate synthase [Bacillus thuringiensis BMB171]	sp|Q818W0|ARGJ_BACCR
gene4233	1243.32	396.307	2090.33	5.27451	2.39904	0.0154002	1	gi|146291111|ref|NC_014171.1|	4017483	4018520	-	1038	BMB171_RS20530	GO:0003942;GO:0006526;GO:0051287;GO:0055114;GO:0005737;GO:0046983	K00145	-	-	aspartate-semialdehyde dehydrogenase [Bacillus thuringiensis BMB171]	sp|B7HB04|ARGC_BACC4
gene4255	635.95	179.08	1092.82	6.10242	2.60938	0.00993344	1	gi|146291111|ref|NC_014171.1|	4037530	4038309	-	780	BMB171_RS20645	GO:0016020;GO:0006810;GO:0035235;GO:0004970	K02030	-	-	arginine-binding protein [Bacillus thuringiensis BMB171]	sp|P54535|ARTP_BACSU
gene4262	3058.98	1111.57	5006.4	4.50391	2.17118	0.0257481	1	gi|146291111|ref|NC_014171.1|	4042517	4043836	-	1320	BMB171_RS20680	GO:0004742;GO:0008152;GO:0043754	K09699	-	-	branched-chain alpha-keto acid dehydrogenase subunit E2 [Bacillus cereus]	sp|P37942|ODB2_BACSU
gene4263	2955.95	858.311	5053.59	5.88782	2.55773	0.00962086	1	gi|146291111|ref|NC_014171.1|	4043852	4044835	-	984	BMB171_RS20685	GO:0003863;GO:0055114	K00167	-	-	2-oxoisovalerate dehydrogenase subunit beta [Bacillus cereus ATCC 14579]	sp|P37941|ODBB_BACSU
gene4264	2360.92	573.267	4148.56	7.2367	2.85533	0.0043497	1	gi|146291111|ref|NC_014171.1|	4044849	4045850	-	1002	BMB171_RS20690	GO:0003863;GO:0055114	K00166	-	-	2-oxoisovalerate dehydrogenase subunit alpha [Bacillus cereus]	sp|P37940|ODBA_BACSU
gene4265	720.364	229.943	1210.78	5.26559	2.3966	0.016591	1	gi|146291111|ref|NC_014171.1|	4045878	4047299	-	1422	BMB171_RS20695	GO:0004148;GO:0005623;GO:0006096;GO:0050660;GO:0055114;GO:0045454	K00382	-	-	dihydrolipoamide dehydrogenase [Bacillus cereus ATCC 14579]	sp|P54533|DLDH2_BACSU
gene4266	302.867	67.8172	537.917	7.93186	2.98766	0.00483826	1	gi|146291111|ref|NC_014171.1|	4047304	4048407	-	1104	BMB171_RS20700	GO:0016310;GO:0005524;GO:0047761;GO:0005737	K00929	COG3426	C	butyrate kinase [Bacillus cereus ATCC 14579]	sp|Q818T1|BUK_BACCR
gene4267	659.287	200.273	1118.3	5.58389	2.48127	0.0136415	1	gi|146291111|ref|NC_014171.1|	4048495	4049595	-	1101	BMB171_RS20705	GO:0006552;GO:0050049;GO:0055114	K00263	-	-	leucine dehydrogenase [Bacillus cereus]	sp|P0A392|DHLE_BACCR
gene4268	401.709	80.5329	722.884	8.97626	3.16611	0.00266608	1	gi|146291111|ref|NC_014171.1|	4049630	4050529	-	900	BMB171_RS20710	GO:0019605;GO:0050182	K00634	-	-	phosphate butyryltransferase [Bacillus cereus]	sp|P54530|PTB_BACSU
gene4625	2901.62	1228.13	4575.12	3.72528	1.89735	0.0492914	1	gi|146291111|ref|NC_014171.1|	4370804	4372597	-	1794	BMB171_RS22465	GO:0009055;GO:0006099;GO:0000104	K00239	-	-	succinate dehydrogenase flavoprotein subunit [Bacillus cereus B4264]	sp|P08065|DHSA_BACSU
gene4745	5817.13	1821.53	9812.73	5.38709	2.42951	0.0131764	1	gi|146291111|ref|NC_014171.1|	4482392	4483597	-	1206	BMB171_RS23040	GO:0005524;GO:0004055;GO:0000053;GO:0006526;GO:0000050;GO:0005737	K01940	-	-	argininosuccinate synthase [Bacillus cereus ATCC 14579]	sp|Q817C6|ASSY_BACCR
gene5133	251.608	70.9961	432.221	6.08795	2.60596	0.0134516	1	gi|146291111|ref|NC_014171.1|	4811304	4812317	-	1014	BMB171_RS24925	GO:0034219;GO:0016021;GO:0008982;GO:0009401	K07035	-	-	regulatory protein PfoS/R [Bacillus thuringiensis BMB171]	-
gene5134	1058.24	325.311	1791.17	5.50602	2.46101	0.0133868	1	gi|146291111|ref|NC_014171.1|	4812340	4813290	-	951	BMB171_RS24930	-	K00016	-	-	L-lactate dehydrogenase 3 [Bacillus cereus]	sp|Q815X8|LDH3_BACCR
gene627	16.515	0	33.03	Inf	Inf	0.0109233	1	gi|146291111|ref|NC_014171.1|	604645	605022	+	378	BMB171_RS03090	GO:0003677;GO:0006355;GO:0005622;GO:0003700	K03892	-	-	cadmium efflux system accessory protein [Bacillus cereus ATCC 14579]	sp|Q55940|ZIAR_SYNY3
gene660	415.402	132.455	698.348	5.27232	2.39844	0.0185046	1	gi|146291111|ref|NC_014171.1|	641637	643034	-	1398	BMB171_RS03245	GO:0005887;GO:1902475;GO:0015179;GO:0015297	K03758	NOG03395	E	arginine/ornithine antiporter [Bacillus cereus ATCC 14579]	sp|O32204|ARCD_BACSU
gene891	299.639	112.322	486.956	4.33535	2.11615	0.038643	1	gi|146291111|ref|NC_014171.1|	850296	851735	-	1440	BMB171_RS04385	GO:0008886;GO:0009013;GO:0004777;GO:0055114;GO:0004029	K00131	-	-	NADP-dependent glyceraldehyde-3-phosphate dehydrogenase [Bacillus thuringiensis BMB171]	sp|Q59931|GAPN_STRMU
