# Supplementary material for: LipR functions as an intracellular pH regulator in Bacillus thuringiensis under glucose conditions
Source: mLife. 2023 Feb 11;2(1):58–72. doi: 10.1002/mlf2.12055 (PMC10989752; doi:10.1002/mlf2.12055)
Supplement: Supplementary file 3 — Supporting information. [file MLF2-2-58-s002.xlsx]

## Sheet: Down-regulated genes
id	baseMean	baseMean_B	baseMean_L	foldChange(L/B)	log2FoldChange	pval	padj	Chromosome	Start Site	End Site	Direction	Length	Name	GO	-	eggNOG	eggNOG Class	Description	Swissprot
gene1009	133.084	224.644	41.5234	0.18484	-2.43565	0.027374	1	gi|146291111|ref|NC_014171.1|	966404	966949	+	546	BMB171_RS04930	GO:0008080	K03790	-	-	ribosomal-protein-alanine [Bacillus thuringiensis BMB171]	sp|O31633|YJCK_BACSU
gene1040	90.2762	149.41	31.1425	0.208437	-2.26232	0.0496662	1	gi|146291111|ref|NC_014171.1|	991060	991968	+	909	BMB171_RS05075	-	-	-	-	menaquinone biosynthesis related protein [Bacillus thuringiensis BMB171]	sp|O31452|YBFK_BACSU
gene1136	765.625	1497.28	33.9737	0.0226903	-5.46178	2.25321e-06	0.0119127	gi|146291111|ref|NC_014171.1|	1081748	1082761	+	1014	BMB171_RS05535	GO:0003677;GO:0006355;GO:0003700	-	-	-	LacI family transcription regulator [Bacillus thuringiensis BMB171]	sp|O07567|NTDR_BACSU
gene1228	6610.07	10503.2	2716.95	0.258679	-1.95077	0.0428677	1	gi|146291111|ref|NC_014171.1|	1170614	1171360	+	747	BMB171_RS05990	-	-	-	-	hypothetical protein BCB4264_A1231 [Bacillus cereus B4264]	sp|B7HGT7|Y1231_BACC4
gene1243	1148.2	1849.08	447.32	0.241915	-2.04743	0.0364306	1	gi|146291111|ref|NC_014171.1|	1184341	1185015	-	675	BMB171_RS06060	GO:0016021;GO:0005886	-	-	-	hypothetical protein BC1189 [Bacillus cereus ATCC 14579]	sp|O31603|YJBE_BACSU
gene1259	544.686	874.206	215.167	0.246128	-2.02252	0.0418893	1	gi|146291111|ref|NC_014171.1|	1200131	1201057	-	927	BMB171_RS06140	GO:0016757	-	bactNOG155363	M	glycosyltransferase [Bacillus thuringiensis BMB171]	sp|Q9ZDI9|Y339_RICPR
gene1260	150.758	245.837	55.6791	0.226488	-2.1425	0.0466793	1	gi|146291111|ref|NC_014171.1|	1201071	1201823	-	753	BMB171_RS06145	GO:0008757;GO:0032259;GO:0005737	-	NOG56795	R	methyltransferase [Bacillus thuringiensis BMB171]	sp|P71779|Y1498_MYCTU
gene1261	992.981	1702.85	283.114	0.166259	-2.58849	0.00969544	1	gi|146291111|ref|NC_014171.1|	1202008	1202853	-	846	BMB171_RS06150	GO:0030769;GO:0032259	K05303	-	-	macrocin O-methyltransferase [Bacillus cereus ATCC 14579]	sp|Q49492|MYCF_MICGR
gene1262	2923.61	5235.7	611.526	0.116799	-3.0979	0.0021583	1	gi|146291111|ref|NC_014171.1|	1202976	1203872	-	897	BMB171_RS06155	-	-	-	-	collagen-like exosporium surface protein [Bacillus cereus ATCC 14579]	-
gene1263	1021.17	1648.81	393.528	0.238675	-2.06688	0.0351502	1	gi|146291111|ref|NC_014171.1|	1204038	1205135	+	1098	BMB171_RS06160	GO:0006011;GO:0016758	-	COG0463	M	Beta 1,4 glucosyltransferase [Bacillus cereus ATCC 14579]	sp|P42460|Y270_SYNE7
gene1266	378.191	616.713	139.67	0.226474	-2.14258	0.034204	1	gi|146291111|ref|NC_014171.1|	1206734	1207414	+	681	BMB171_RS06175	GO:0016740	-	-	-	streptomycin biosynthesis StrF domain-containing protein [Bacillus thuringiensis str. Al Hakam]	-
gene1267	882.023	1408.27	355.78	0.252637	-1.98486	0.0430476	1	gi|146291111|ref|NC_014171.1|	1207429	1208166	+	738	BMB171_RS06180	GO:0008879;GO:0009058;GO:0019028	K00973	-	-	glucose-1-phosphate thymidylyltransferase [Bacillus thuringiensis BMB171]	sp|P39629|RMLA_BACSU
gene1268	282.079	464.124	100.034	0.215532	-2.21403	0.0315003	1	gi|146291111|ref|NC_014171.1|	1208175	1208720	+	546	BMB171_RS06185	GO:0008830	K01790	COG1898	M	dTDP-4-dehydrorhamnose 3,5-epimerase [Bacillus cereus ATCC 14579]	sp|P37780|RMLC_SHIFL
gene1269	1167.09	1892.52	441.658	0.23337	-2.09931	0.0322076	1	gi|146291111|ref|NC_014171.1|	1208736	1209704	+	969	BMB171_RS06190	GO:0009225;GO:0008460	K01710	COG1088	M	dTDP-glucose 4,6-dehydratase [Bacillus cereus ATCC 14579]	sp|B0RVL0|RMLB_XANCB
gene1270	584.564	990.767	178.362	0.180024	-2.47374	0.0141714	1	gi|146291111|ref|NC_014171.1|	1209720	1210574	+	855	BMB171_RS06195	GO:0019028;GO:0008831;GO:0055114	K00067	COG1091	M	dTDP-4-dehydrorhamnose reductase [Bacillus thuringiensis BMB171]	sp|P39631|SPSK_BACSU
gene1277	1819.43	3190.59	448.264	0.140496	-2.8314	0.00473568	1	gi|146291111|ref|NC_014171.1|	1214193	1214660	-	468	BMB171_RS06230	GO:0019028	K06344	-	-	Spore coat protein [Bacillus cereus]	sp|Q08312|COTZ_BACSU
gene1492	648.004	1201.64	94.3713	0.0785357	-3.67051	0.000533756	0.564394	gi|146291111|ref|NC_014171.1|	1404225	1405580	-	1356	BMB171_RS07285	GO:0016021;GO:0015658;GO:0015803;GO:0005886	K03311	COG1114	E	branched chain amino acid ABC transporter carrier protein [Bacillus thuringiensis BMB171]	sp|P94499|BRNQ_BACSU
gene16	1343.59	2177.57	509.605	0.234025	-2.09527	0.0321793	1	gi|146291111|ref|NC_014171.1|	21975	22526	+	552	BMB171_RS00085	GO:0003677;GO:0006355;GO:0016987;GO:0003700;GO:0006352	-	-	-	cytoplasmic protein [Bacillus cereus ATCC 14579]	-
gene1632	491.647	827.582	155.713	0.188154	-2.41002	0.0171967	1	gi|146291111|ref|NC_014171.1|	1531696	1531950	-	255	BMB171_RS07970	-	-	-	-	hypothetical protein BC1573 [Bacillus cereus ATCC 14579]	-
gene167	107.346	185.438	29.2551	0.157763	-2.66417	0.0199429	1	gi|146291111|ref|NC_014171.1|	147537	148250	+	714	BMB171_RS00830	GO:0008745;GO:0030288;GO:0009253	K01448	-	-	spore-specific N-acetylmuramoyl-L-alanine amidase [Bacillus cereus ATCC 14579]	sp|P50864|CWLD_BACSU
gene171	3130.4	5306.7	954.094	0.179791	-2.47561	0.0119011	1	gi|146291111|ref|NC_014171.1|	151120	151884	-	765	BMB171_RS00850	GO:0005975;GO:0016810	-	COG0726	G	chitooligosaccharide deacetylase [Bacillus cereus ATCC 14579]	sp|P50865|PDAB_BACSU
gene1756	342.809	547.836	137.782	0.251503	-1.99135	0.0488633	1	gi|146291111|ref|NC_014171.1|	1649472	1650308	+	837	BMB171_RS08580	-	-	-	-	transcriptional regulator [Bacillus thuringiensis BMB171]	sp|O05405|YRHO_BACSU
gene1758	70.1348	117.62	22.6491	0.192561	-2.37661	0.0490364	1	gi|146291111|ref|NC_014171.1|	1651017	1651328	+	312	BMB171_RS08590	GO:0016021	-	-	-	conserved hypothetical protein [Bacillus cereus ATCC 10987]	-
gene1795	454.8	749.168	160.431	0.214146	-2.22333	0.0272913	1	gi|146291111|ref|NC_014171.1|	1681328	1681987	+	660	BMB171_RS08770	GO:0008168;GO:0030206;GO:0071770;GO:0032259;GO:0005886	-	-	-	hypothetical protein BC1708 [Bacillus cereus ATCC 14579]	sp|P55465|Y4GI_RHISN
gene186	182.721	312.595	52.848	0.169062	-2.56437	0.017196	1	gi|146291111|ref|NC_014171.1|	160072	160965	+	894	BMB171_RS00925	GO:0006525;GO:0046872;GO:0004053	K01476	-	-	arginase [Bacillus cereus ATCC 14579]	sp|P53608|ARGI_BACCD
gene1870	14003.8	23825	4182.54	0.175552	-2.51003	0.0105261	1	gi|146291111|ref|NC_014171.1|	1754963	1755862	+	900	BMB171_RS09130	GO:0052654;GO:0052656;GO:0009081;GO:0052655	K00826	-	-	branched-chain amino acid aminotransferase [Bacillus thuringiensis BMB171]	sp|O29329|ILVE_ARCFU
gene1871	5128.45	8648.81	1608.09	0.185932	-2.42716	0.0132916	1	gi|146291111|ref|NC_014171.1|	1755879	1757600	+	1722	BMB171_RS09135	GO:0000287;GO:0009099;GO:0050660;GO:0009097;GO:0030976;GO:0003984	K01652	COG0028	E	acetolactate synthase 3 catalytic subunit [Bacillus cereus ATCC 14579]	sp|P37251|ILVB_BACSU
gene1872	127.066	226.764	27.3677	0.120688	-3.05064	0.00755157	1	gi|146291111|ref|NC_014171.1|	1757588	1757827	+	240	BMB171_RS09140	GO:0016597;GO:0008152	K01653	-	-	acetolactate synthase 1 regulatory subunit [Bacillus thuringiensis str. Al Hakam]	sp|Q93YZ7|ILVH2_ARATH
gene1873	6665.19	12192.3	1138.12	0.0933476	-3.42124	0.000800854	0.604873	gi|146291111|ref|NC_014171.1|	1757842	1758849	+	1008	BMB171_RS09145	GO:0009099;GO:0016853;GO:0009097;GO:0004455;GO:0055114	K00053	COG0059	E	ketol-acid reductoisomerase [Bacillus cereus ATCC 14579]	sp|Q81F27|ILVC2_BACCR
gene1874	10309.6	19081	1538.25	0.080617	-3.63277	0.000415526	0.564394	gi|146291111|ref|NC_014171.1|	1758896	1760569	+	1674	BMB171_RS09150	GO:0009099;GO:0004160;GO:0046872;GO:0051539;GO:0009097	K01687	-	-	dihydroxy-acid dehydratase [Bacillus thuringiensis BMB171]	sp|Q81F26|ILVD_BACCR
gene1875	5266.69	9709.52	823.862	0.084851	-3.55893	0.000533272	0.564394	gi|146291111|ref|NC_014171.1|	1760601	1761863	+	1263	BMB171_RS09155	GO:0009097;GO:0004794	K01754	-	-	threonine dehydratase [Bacillus thuringiensis BMB171]	sp|Q9KC63|ILVA_BACHD
gene1878	102.628	185.438	19.818	0.106871	-3.22605	0.0064617	1	gi|146291111|ref|NC_014171.1|	1763531	1764247	+	717	BMB171_RS09170	GO:0016021	K07150	-	-	hypothetical protein BC1784 [Bacillus cereus ATCC 14579]	sp|P96689|YDFK_BACSU
gene1899	188.02	323.191	52.848	0.163519	-2.61247	0.0151828	1	gi|146291111|ref|NC_014171.1|	1785260	1786735	-	1476	BMB171_RS09270	GO:0016021	-	-	-	hypothetical protein BMB171_C1668 [Bacillus thuringiensis BMB171]	-
gene1925	152.927	259.613	46.242	0.178119	-2.48909	0.0224666	1	gi|146291111|ref|NC_014171.1|	1810799	1811344	-	546	BMB171_RS09400	GO:0016021	-	-	-	hypothetical protein [Bacillus cereus]	-
gene1963	768.13	1284.29	251.971	0.196195	-2.34964	0.0183998	1	gi|146291111|ref|NC_014171.1|	1850855	1853416	+	2562	BMB171_RS09580	GO:0016757;GO:0008168;GO:0032259	-	bactNOG235429	R	glycosyltransferase [Bacillus cereus ATCC 14579]	sp|Q92IF9|Y461_RICCN
gene1964	340.45	547.836	133.064	0.24289	-2.04163	0.0438667	1	gi|146291111|ref|NC_014171.1|	1853436	1854566	+	1131	BMB171_RS09585	GO:0019179	-	COG0399	E	lipopolysaccharide biosynthesis protein [Bacillus cereus ATCC 14579]	sp|Q7TWJ6|Y3436_MYCBO
gene202	354.954	614.593	95.3151	0.155086	-2.68886	0.00949169	1	gi|146291111|ref|NC_014171.1|	176166	177074	-	909	BMB171_RS01000	GO:0008270;GO:0003960;GO:0055114	-	COG0604	C	quinone oxidoreductase [Bacillus cereus ATCC 14579]	sp|Q9ZUC1|QORL_ARATH
gene2033	2266.41	3658.95	873.879	0.238833	-2.06592	0.0335442	1	gi|146291111|ref|NC_014171.1|	1917285	1918325	-	1041	BMB171_RS09930	GO:0016021	-	COG3949	S	hypothetical protein BMB171_C1794 [Bacillus thuringiensis BMB171]	sp|O31674|YKVI_BACSU
gene2197	11055.2	20513.6	1596.76	0.0778391	-3.68336	0.000354937	0.564394	gi|146291111|ref|NC_014171.1|	2069981	2073082	+	3102	BMB171_RS10740	GO:0005524;GO:0002161;GO:0006428;GO:0005829;GO:0008270;GO:0006450;GO:0004822	K01870	COG0060	J	isoleucyl-tRNA synthetase [Bacillus thuringiensis BMB171]	sp|Q81E30|SYI2_BACCR
gene2260	279.413	475.78	83.0468	0.174549	-2.5183	0.0156938	1	gi|146291111|ref|NC_014171.1|	2131090	2132310	+	1221	BMB171_RS11045	GO:0006011;GO:0016758	-	-	-	cell wall biosynthesis glycosyltransferase [Bacillus cereus ATCC 14579]	sp|P44029|Y653_HAEIN
gene2261	441.628	706.782	176.474	0.249687	-2.00181	0.0454123	1	gi|146291111|ref|NC_014171.1|	2132345	2133499	+	1155	BMB171_RS11050	GO:0003677	-	-	-	hypothetical protein BC2228 [Bacillus cereus ATCC 14579]	sp|Q5UR13|YL140_MIMIV
gene2290	561.467	904.936	217.998	0.240899	-2.0535	0.0388751	1	gi|146291111|ref|NC_014171.1|	2162529	2162708	+	180	BMB171_RS11190	-	-	-	-	hypothetical protein BALH_2066 [Bacillus thuringiensis str. Al Hakam]	sp|O31863|YOZD_BACSU
gene2363	304.281	499.092	109.471	0.21934	-2.18876	0.0325917	1	gi|146291111|ref|NC_014171.1|	2233898	2234635	-	738	BMB171_RS11540	GO:0055085;GO:0046873;GO:0016021;GO:0030001	K07238	-	-	Zinc uptake transporter [Bacillus cereus]	sp|C3PFG5|ZUPT_CORA7
gene2413	575.971	971.693	180.249	0.1855	-2.43051	0.0158206	1	gi|146291111|ref|NC_014171.1|	2275910	2276821	+	912	BMB171_RS11785	-	-	NOG72476	S	hypothetical protein, partial [Bacillus cereus]	-
gene246	795.042	1267.33	322.75	0.254668	-1.97331	0.044646	1	gi|146291111|ref|NC_014171.1|	214417	214545	-	129	BMB171_RS01220	-	-	-	-	-	-
gene250	428.732	747.049	110.414	0.147801	-2.75827	0.00747648	1	gi|146291111|ref|NC_014171.1|	217495	217740	-	246	BMB171_RS01235	GO:0016021	-	-	-	hypothetical protein [Bacillus thuringiensis]	-
gene2513	90.0941	154.708	25.4803	0.164699	-2.6021	0.0261634	1	gi|146291111|ref|NC_014171.1|	2383698	2384771	+	1074	BMB171_RS12210	GO:0006629	K07001	-	-	hypothetical protein BMB171_C2219 [Bacillus thuringiensis BMB171]	sp|Q5UQP2|YL446_MIMIV
gene2645	145.386	251.136	39.636	0.157827	-2.66358	0.0158873	1	gi|146291111|ref|NC_014171.1|	2513375	2513791	-	417	BMB171_RS12830	-	-	-	-	hypothetical protein [Bacillus thuringiensis]	-
gene2675	262.211	454.587	69.8348	0.153622	-2.70254	0.0103817	1	gi|146291111|ref|NC_014171.1|	2541223	2541945	-	723	BMB171_RS12975	GO:0016740	-	-	-	hypothetical protein BMB171_C2358 [Bacillus thuringiensis BMB171]	-
gene2710	70.2507	119.74	20.7617	0.17339	-2.52791	0.0375256	1	gi|146291111|ref|NC_014171.1|	2578231	2578737	+	507	BMB171_RS13145	-	-	-	-	hypothetical protein BC2666 [Bacillus cereus ATCC 14579]	-
gene272	96.452	167.424	25.4803	0.15219	-2.71605	0.0196908	1	gi|146291111|ref|NC_014171.1|	238211	238783	-	573	BMB171_RS01340	GO:0004252;GO:0016485;GO:0016021	-	COG0705	R	hypothetical protein [Bacillus cereus]	sp|P96617|YDCA_BACSU
gene275	1700.33	2712.69	687.967	0.253611	-1.97931	0.0416432	1	gi|146291111|ref|NC_014171.1|	240461	241630	+	1170	BMB171_RS01355	GO:0008784;GO:0030170;GO:0030632	K01775	-	-	alanine racemase [Bacillus thuringiensis BMB171]	sp|Q5L3G4|ALR_GEOKA
gene2754	841.617	1411.45	271.789	0.192561	-2.37661	0.0169955	1	gi|146291111|ref|NC_014171.1|	2616310	2617089	-	780	BMB171_RS13355	GO:0050380;GO:0008360;GO:0046677;GO:0009252;GO:0016021;GO:0016311;GO:0071555;GO:0005886	K06153	-	-	undecaprenyl pyrophosphate phosphatase [Bacillus thuringiensis BMB171]	sp|Q81CP1|UPPP3_BACCR
gene2759	689.816	1146.53	233.097	0.203306	-2.29828	0.0211946	1	gi|146291111|ref|NC_014171.1|	2619295	2620725	-	1431	BMB171_RS13380	GO:0016901;GO:0005975;GO:0048038;GO:0055114	-	NOG12981	S	glucose dehydrogenase [Bacillus thuringiensis BMB171]	sp|Q6UWX4|HIPL2_HUMAN
gene2785	216.108	370.875	61.3414	0.165396	-2.596	0.0146522	1	gi|146291111|ref|NC_014171.1|	2646838	2647173	-	336	BMB171_RS13510	-	-	-	-	hypothetical protein [Bacillus thuringiensis]	-
gene2786	3081.12	5026.95	1135.29	0.22584	-2.14663	0.0273177	1	gi|146291111|ref|NC_014171.1|	2647185	2648354	-	1170	BMB171_RS13515	-	K18640	-	-	hypothetical protein BCB4264_A2752 [Bacillus cereus B4264]	-
gene2835	26.7891	49.8033	3.77485	0.0757953	-3.72175	0.0261335	1	gi|146291111|ref|NC_014171.1|	2684599	2685261	+	663	BMB171_RS13745	GO:0009052;GO:0004751	K01807	-	-	ribose-5-phosphate isomerase A [Bacillus thuringiensis BMB171]	sp|Q81CG8|RPIA_BACCR
gene2997	33.5608	61.4593	5.66228	0.0921305	-3.44018	0.0241325	1	gi|146291111|ref|NC_014171.1|	2828085	2828522	+	438	BMB171_RS14535	GO:0016021	-	-	-	membrane protein [Bacillus cereus]	-
gene3016	1747.14	2981.84	512.436	0.171853	-2.54076	0.010371	1	gi|146291111|ref|NC_014171.1|	2844198	2845130	+	933	BMB171_RS14630	GO:0030246	-	-	-	Transcriptional regulator [Bacillus cereus]	sp|B1IRU8|LSRR_ECOLC
gene3017	2332.72	3706.63	958.813	0.258675	-1.95079	0.0438853	1	gi|146291111|ref|NC_014171.1|	2845124	2846692	+	1569	BMB171_RS14635	GO:0016310;GO:0016301;GO:0016773;GO:0005975;GO:0005737	K11216	COG1070	G	autoinducer-2 (AI-2) kinase [Bacillus thuringiensis BMB171]	sp|A1JJ57|LSRK_YERE8
gene3033	383.829	642.144	125.514	0.195461	-2.35505	0.0208434	1	gi|146291111|ref|NC_014171.1|	2860440	2861864	+	1425	BMB171_RS14705	GO:0005887;GO:1902475;GO:0015179;GO:0015297	K02205	COG0833	E	arginine permease [Bacillus cereus ATCC 14579]	sp|P39636|ROCC_BACSU
gene3170	171.049	306.237	35.8611	0.117102	-3.09416	0.00528324	1	gi|146291111|ref|NC_014171.1|	2986641	2987495	+	855	BMB171_RS15365	-	K07217	-	-	Catalase [Bacillus cereus]	sp|P80878|MCAT_BACSU
gene3303	72.7259	121.859	23.5928	0.193608	-2.36879	0.0482412	1	gi|146291111|ref|NC_014171.1|	3133111	3133302	-	192	BMB171_RS15995	GO:0016021	-	-	-	hypothetical protein BC3250 [Bacillus cereus ATCC 14579]	-
gene332	255	409.022	100.977	0.246875	-2.01815	0.0497131	1	gi|146291111|ref|NC_014171.1|	295608	296684	-	1077	BMB171_RS01635	GO:0016740	-	COG3754	M	glycosyltransferase [Bacillus thuringiensis BMB171]	sp|B0RVK2|WXCX_XANCB
gene333	359.291	581.744	136.838	0.235221	-2.08791	0.0391207	1	gi|146291111|ref|NC_014171.1|	296908	297780	-	873	BMB171_RS01640	GO:0008757;GO:0032259;GO:0005737	-	-	-	methyltransferase [Bacillus thuringiensis BMB171]	sp|P71779|Y1498_MYCTU
gene337	330.077	539.359	120.795	0.223961	-2.15868	0.034101	1	gi|146291111|ref|NC_014171.1|	300821	301597	-	777	BMB171_RS01660	GO:0008168;GO:0032259	-	NOG92647	R	hypothetical protein MC28_4996 [Bacillus thuringiensis MC28]	sp|Q818X2|BIOC_BACCR
gene338	785.812	1297	274.621	0.211735	-2.23967	0.0239811	1	gi|146291111|ref|NC_014171.1|	301665	303596	-	1932	BMB171_RS01665	GO:0016757	-	COG0438	M	glycosyltransferase [Bacillus thuringiensis BMB171]	sp|Q57287|Y1578_HAEIN
gene343	96.1042	161.066	31.1425	0.193353	-2.37069	0.0387854	1	gi|146291111|ref|NC_014171.1|	310559	311350	-	792	BMB171_RS01690	GO:0008146;GO:0016021	-	-	-	hypothetical protein BC0319 [Bacillus cereus ATCC 14579]	-
gene3627	450.255	752.347	148.163	0.196934	-2.34421	0.0205598	1	gi|146291111|ref|NC_014171.1|	3432839	3433396	+	558	BMB171_RS17555	GO:0008811	-	-	-	chloramphenicol acetyltransferase [Bacillus cereus ATCC 14579]	sp|P26838|CAT4_ECOLX
gene3663	7258.1	11921	2595.21	0.217701	-2.19958	0.0235326	1	gi|146291111|ref|NC_014171.1|	3473015	3476377	-	3363	BMB171_RS17730	GO:0003924	-	-	-	hypothetical protein [Bacillus cereus]	-
gene3664	6235.23	10077.2	2393.26	0.237492	-2.07405	0.032045	1	gi|146291111|ref|NC_014171.1|	3476457	3478556	-	2100	BMB171_RS17735	GO:0016021	-	-	-	hypothetical protein BMB171_C3255 [Bacillus thuringiensis BMB171]	-
gene3692	826.633	1353.17	300.101	0.221777	-2.17282	0.027971	1	gi|146291111|ref|NC_014171.1|	3508150	3509442	+	1293	BMB171_RS17875	GO:0006032;GO:0004568;GO:0005975	K06306	-	-	spore peptidoglycan hydrolase (N-acetylglucosaminidase) [Bacillus cereus VD196]	sp|P37531|YAAH_BACSU
gene3813	4390.88	6983.05	1798.72	0.257583	-1.95689	0.0425382	1	gi|146291111|ref|NC_014171.1|	3613410	3614492	+	1083	BMB171_RS18460	GO:0046872;GO:0006032;GO:0004568;GO:0005975	K01183	COG3469	G	exochitinase [Bacillus thuringiensis BMB171]	sp|P27050|CHID_BACCI
gene3860	533.975	911.294	156.656	0.171906	-2.54031	0.0122344	1	gi|146291111|ref|NC_014171.1|	3664365	3664907	-	543	BMB171_RS18685	GO:0019028;GO:0030436	K06328	-	-	Spore coat protein E [Bacillus cereus]	sp|P14016|COTE_BACSU
gene3986	3089	5050.26	1127.74	0.223303	-2.16293	0.0262511	1	gi|146291111|ref|NC_014171.1|	3798319	3801084	-	2766	BMB171_RS19315	GO:0005524;GO:0002161;GO:0006428;GO:0005829;GO:0008270;GO:0006450;GO:0004822	K01870	-	-	isoleucyl-tRNA synthetase [Bacillus cereus ATCC 14579]	sp|B7H6N1|SYI_BACC4
gene3993	624.606	998.184	251.028	0.251484	-1.99146	0.0440685	1	gi|146291111|ref|NC_014171.1|	3805180	3805461	-	282	BMB171_RS19350	-	-	COG1873	S	hypothetical protein [Bacillus cereus]	sp|O31725|YLMC_BACSU
gene3994	294.753	471.541	117.964	0.250167	-1.99904	0.0498012	1	gi|146291111|ref|NC_014171.1|	3805625	3806404	-	780	BMB171_RS19355	-	K03091	COG1191	K	RNA polymerase sigma-G factor [Bacillus cereus]	sp|P19940|RPSG_BACSU
gene4080	16.9543	33.9086	0	0	-Inf	0.00812032	1	gi|146291111|ref|NC_014171.1|	3884167	3884316	-	150	BMB171_RS19775	-	-	-	-	hypothetical protein BCB4264_A4089 [Bacillus cereus B4264]	-
gene4122	13.2455	26.4911	0	0	-Inf	0.0197951	1	gi|146291111|ref|NC_014171.1|	3924301	3924918	+	618	BMB171_RS19985	-	-	-	-	hypothetical protein BC4026 [Bacillus cereus ATCC 14579]	-
gene4175	3361.81	5405.24	1318.37	0.243905	-2.03561	0.0355749	1	gi|146291111|ref|NC_014171.1|	3966913	3968103	-	1191	BMB171_RS20250	GO:0006508;GO:0009002	K07258	-	-	D-alanyl-D-alanine carboxypeptidase [Bacillus thuringiensis BMB171]	sp|P38422|DACF_BACSU
gene4312	104.763	172.722	36.8048	0.213087	-2.23048	0.0478242	1	gi|146291111|ref|NC_014171.1|	4084850	4085686	-	837	BMB171_RS20930	GO:0033819;GO:0016415;GO:0009107;GO:0009249	K03800	-	-	lipoate-protein ligase A [Bacillus thuringiensis BMB171]	sp|Q818P0|LIPM_BACCR
gene4328	99.8709	169.543	30.1988	0.178119	-2.48909	0.0299814	1	gi|146291111|ref|NC_014171.1|	4095512	4097194	+	1683	BMB171_RS21005	GO:0005524;GO:0004386	-	-	-	SNF2 family DNA/RNA helicase [Bacillus thuringiensis BMB171]	sp|P54509|YQHH_BACSU
gene4402	492.434	867.848	117.02	0.13484	-2.89068	0.0050804	1	gi|146291111|ref|NC_014171.1|	4160290	4160544	+	255	BMB171_RS21370	-	-	-	-	hypothetical protein BC4281 [Bacillus cereus ATCC 14579]	sp|P54477|YQFT_BACSU
gene4448	3773.57	5945.66	1601.48	0.269353	-1.89243	0.0495082	1	gi|146291111|ref|NC_014171.1|	4202343	4203170	+	828	BMB171_RS21590	GO:0055129;GO:0055114;GO:0004735;GO:0005737	K02239	-	-	late competence protein ComER [Bacillus cereus ATCC 14579]	sp|P39696|COMER_BACSU
gene4533	1355.21	2234.79	475.632	0.212831	-2.23222	0.0231177	1	gi|146291111|ref|NC_014171.1|	4283306	4284865	+	1560	BMB171_RS22010	GO:0016021;GO:0015238;GO:0005886;GO:0006855	K06409	-	-	stage V sporulation protein B [Bacillus cereus ATCC 14579]	sp|Q00758|SP5B_BACSU
gene4535	556.111	893.28	218.942	0.245099	-2.02857	0.0411935	1	gi|146291111|ref|NC_014171.1|	4285697	4286080	+	384	BMB171_RS22020	GO:0016021	-	-	-	hypothetical protein BC4409 [Bacillus cereus ATCC 14579]	sp|O32051|YRZE_BACSU
gene4546	6961.59	11003.3	2919.85	0.26536	-1.91398	0.0466541	1	gi|146291111|ref|NC_014171.1|	4293849	4295774	-	1926	BMB171_RS22075	-	K06370	-	-	spore coat assembly protein exsA, partial [Bacillus cereus VD196]	sp|Q6B4J5|EXSA_BACCE
gene4565	276.905	447.17	106.64	0.238477	-2.06808	0.0436495	1	gi|146291111|ref|NC_014171.1|	4314265	4315125	-	861	BMB171_RS22170	GO:0006508;GO:0004222;GO:0016021	K06402	COG1994	R	stage IV sporulation protein FB [Bacillus cereus]	sp|P26937|SP4FB_BACSU
gene4577	2064.07	3324.1	804.044	0.241883	-2.04762	0.0351711	1	gi|146291111|ref|NC_014171.1|	4327358	4328383	-	1026	BMB171_RS22230	GO:0019028;GO:0016740	-	NOG105830	R	CotS-related protein [Bacillus thuringiensis BMB171]	sp|P37964|YSXE_BACSU
gene4589	873.514	1425.22	321.806	0.225794	-2.14692	0.0295614	1	gi|146291111|ref|NC_014171.1|	4340149	4341822	-	1674	BMB171_RS22290	GO:0004252;GO:0003677;GO:0005524;GO:0006355;GO:0030163;GO:0006508;GO:0016021;GO:0004176;GO:0008134	K04076	COG1067	O	ATP-dependent protease La [Bacillus cereus ATCC 14579]	sp|P42425|LON2_BACSU
gene4608	422.489	676.053	168.925	0.249869	-2.00076	0.0458867	1	gi|146291111|ref|NC_014171.1|	4356262	4356924	-	663	BMB171_RS22380	-	-	-	-	ThiJ/PfpI family protein [Bacillus thuringiensis BMB171]	sp|O43084|YHS9_SCHPO
gene4719	135.427	241.599	29.2551	0.12109	-3.04585	0.00719827	1	gi|146291111|ref|NC_014171.1|	4465366	4465704	+	339	BMB171_RS22915	GO:0016021	-	-	-	Molybdopterin biosynthesis MoeB protein [Bacillus thuringiensis MC28]	sp|C0H3P8|YTRH_BACSU
gene4756	286.541	485.317	87.7653	0.180841	-2.4672	0.0175342	1	gi|146291111|ref|NC_014171.1|	4491301	4491696	-	396	BMB171_RS23090	-	-	-	-	hypothetical protein BC4640 [Bacillus cereus ATCC 14579]	sp|O34806|YTFJ_BACSU
gene4904	531.598	867.848	195.349	0.225095	-2.15139	0.0313243	1	gi|146291111|ref|NC_014171.1|	4620184	4620993	+	810	BMB171_RS23795	GO:0016691;GO:0016787;GO:0098869;GO:0055114	K00433	-	-	non-heme chloroperoxidase [Bacillus cereus ATCC 14579]	sp|O06734|YISY_BACSU
gene506	431.123	713.14	149.107	0.209085	-2.25784	0.0254692	1	gi|146291111|ref|NC_014171.1|	486822	487475	-	654	BMB171_RS02490	GO:0043565	-	-	-	transcriptional regulator [Bacillus cereus ATCC 14579]	sp|O32237|RGHRB_BACSU
gene509	437.489	717.379	157.6	0.219689	-2.18647	0.0299701	1	gi|146291111|ref|NC_014171.1|	488512	488853	-	342	BMB171_RS02505	-	-	-	-	hypothetical protein BC0480 [Bacillus cereus ATCC 14579]	-
gene5247	169.484	277.627	61.3414	0.220949	-2.17821	0.0411471	1	gi|146291111|ref|NC_014171.1|	4922410	4923360	+	951	BMB171_RS25470	GO:0008477;GO:0005829;GO:0006152	K01239	COG1957	F	inosine-uridine preferring nucleoside hydrolase [Bacillus thuringiensis BMB171]	sp|Q9SJM7|URH1_ARATH
gene5318	5439.37	8682.72	2196.02	0.252919	-1.98326	0.0398441	1	gi|146291111|ref|NC_014171.1|	4982088	4983524	-	1437	BMB171_RS25805	GO:0006508;GO:0016021;GO:0008236	K03797	-	-	C-terminal processing peptidase [Bacillus cereus]	sp|O35002|CTPB_BACSU
gene5437	2457.79	3931.28	984.293	0.250375	-1.99784	0.0392657	1	gi|146291111|ref|NC_014171.1|	5103141	5104142	-	1002	BMB171_RS26360	-	K03569	-	-	rod shape-determining protein Mbl [Bacillus cereus B4264]	sp|P32444|MBL_BACC1
gene5438	1379.19	2259.16	499.224	0.220978	-2.17803	0.0263431	1	gi|146291111|ref|NC_014171.1|	5104303	5104701	-	399	BMB171_RS26365	GO:0003677;GO:0006355;GO:0003700	K06283	-	-	stage III sporulation protein D [Bacillus thuringiensis HD-771]	sp|P15281|SP3D_BACSU
gene5444	2388.62	3969.43	807.819	0.20351	-2.29683	0.019033	1	gi|146291111|ref|NC_014171.1|	5109062	5110081	-	1020	BMB171_RS26395	GO:0030435	K06381	-	-	stage II sporulation protein D [Bacillus thuringiensis BMB171]	sp|P07372|SP2D_BACSU
gene546	319.017	509.689	128.345	0.251811	-1.98959	0.0498561	1	gi|146291111|ref|NC_014171.1|	526082	526486	+	405	BMB171_RS02690	GO:0016021	K08713	-	-	LCTB protein [Bacillus cereus BAG2O-3]	sp|P06550|LCTB_GEOSE
gene5551	2113.21	3747.96	478.463	0.12766	-2.96963	0.00318342	1	gi|146291111|ref|NC_014171.1|	5219043	5219465	+	423	BMB171_RS26920	GO:0016787	K01449	COG3773	M	cell wall hydrolase cwlJ [Bacillus cereus ATCC 14579]	sp|P59104|CWLJ_OCEIH
gene5552	3617.71	6037.85	1197.57	0.198344	-2.33392	0.0170543	1	gi|146291111|ref|NC_014171.1|	5219493	5219921	+	429	BMB171_RS26925	GO:0019028;GO:0030436	K06305	-	-	hypothetical protein BC5391 [Bacillus cereus ATCC 14579]	sp|P39620|GERQ_BACSU
gene5662	193.152	322.132	64.1725	0.199212	-2.32762	0.0282523	1	gi|146291111|ref|NC_014171.1|	5329672	5329806	-	135	BMB171_RS27460	GO:0005840;GO:0006412;GO:0003735	K02914	-	-	50S ribosomal protein L34 [Bacillus cereus ATCC 14579]	sp|A9VTM4|RL34_BACWK
gene581	15747.9	25862.7	5633.03	0.217805	-2.19889	0.0233894	1	gi|146291111|ref|NC_014171.1|	545732	547627	+	1896	BMB171_RS02860	GO:0004672;GO:0006468	K07180	-	-	Serine protein kinase [Bacillus cereus ATCC 14579]	sp|P39134|PRKA_BACSU
gene583	7928.46	12815.3	3041.59	0.23734	-2.07497	0.03187	1	gi|146291111|ref|NC_014171.1|	548081	549256	+	1176	BMB171_RS02870	-	K09786	COG2718	S	hypothetical protein BC0551 [Bacillus cereus ATCC 14579]	sp|Q81I66|Y551_BACCR
gene5896	731.217	1273.69	188.743	0.148186	-2.75452	0.00659464	1	gi|146291111|ref|NC_014172.1|	255388	256218	-	831	BMB171_RS28600	GO:0016021	-	COG5486	S	hypothetical protein BCE_A0200 [Bacillus cereus ATCC 10987]	-
gene5897	937.119	1647.75	226.491	0.137455	-2.86297	0.00471584	1	gi|146291111|ref|NC_014172.1|	256218	256859	-	642	BMB171_RS28605	-	-	COG5588	S	hypothetical protein BCE_A0201 [Bacillus cereus ATCC 10987]	-
gene590	210.404	352.861	67.9474	0.192561	-2.37661	0.0244199	1	gi|146291111|ref|NC_014171.1|	560747	562723	+	1977	BMB171_RS02905	GO:0007165;GO:0004888;GO:0016021;GO:0006935	K03406	COG0840	TN	methyl-accepting chemotaxis protein [Bacillus thuringiensis BMB171]	sp|Q6HNQ4|Y469_BACHK
gene5918	32.6171	61.4593	3.77485	0.0614203	-4.02514	0.0121575	1	gi|146291111|ref|NC_014172.1|	281490	282020	+	531	BMB171_RS28705	GO:0008152;GO:0008908	-	-	-	isochorismatase family protein [Bacillus cereus]	sp|Q1MW86|STTH_STRA9
gene674	237.326	387.83	86.8216	0.223865	-2.1593	0.0375772	1	gi|146291111|ref|NC_014171.1|	657082	657726	+	645	BMB171_RS03315	GO:0016021;GO:0003333;GO:0005886;GO:0015171	K10040	COG0765	E	glutamine transport system permease glnP [Bacillus cereus ATCC 14579]	sp|O34606|GLNP_BACSU
gene814	2813.99	4473.82	1154.16	0.257981	-1.95466	0.0432258	1	gi|146291111|ref|NC_014171.1|	779741	781159	+	1419	BMB171_RS04005	-	K06415	-	-	stage V sporulation protein R [Bacillus cereus ATCC 14579]	sp|P37875|SP5R_BACSU
gene852	212.002	347.563	76.4408	0.219934	-2.18486	0.0370268	1	gi|146291111|ref|NC_014171.1|	814582	815361	+	780	BMB171_RS04190	-	-	-	-	hypothetical protein BC0825 [Bacillus cereus ATCC 14579]	-
gene903	1567.6	2546.32	588.877	0.231266	-2.11238	0.0305874	1	gi|146291111|ref|NC_014171.1|	859608	861065	-	1458	BMB171_RS04430	-	-	-	-	hypothetical protein BC0877 [Bacillus cereus ATCC 14579]	sp|O07545|YHED_BACSU
gene905	717.641	1284.29	150.994	0.11757	-3.0884	0.00268816	1	gi|146291111|ref|NC_014171.1|	862259	863404	+	1146	BMB171_RS04440	GO:0016021;GO:0005886	-	COG4399	S	hypothetical protein BC0879 [Bacillus cereus ATCC 14579]	sp|Q813Y0|Y879_BACCR
