# Supplementary material for: LipR functions as an intracellular pH regulator in Bacillus thuringiensis under glucose conditions
Source: mLife. 2023 Feb 11;2(1):58–72. doi: 10.1002/mlf2.12055 (PMC10989752; doi:10.1002/mlf2.12055)
Supplement: Supplementary file 4 — Supporting information. [file MLF2-2-58-s003.xlsx]

## Sheet: Sheet1
	Motif ID	Alt ID	Strand	Start	End	p-value	q-value	Matched Sequence	Gene locus	Description	Location
	1	GAWAWCRWTWTC	-	219721	219732	1.86e-06	0.765	GATAACGATATC	BMB171_C0203	ABC transporter substrate-binding protein	218062..219789	CDS
	2	GAWAWCRWTWTC	-	490246	490257	1.86e-06	0.765	GAAATCGTTATC	BMB171_C0426	N-acetylglucosamine-specific PTS transporter subunit IIBC	490283..491785	Pro
	3	GAWAWCRWTWTC	-	851824	851835	1.86e-06	0.765	GAAATCGTTTTC	BMB171_C0746	NADP-dependent glyceraldehyde-3-phosphate dehydrogenase	850296..851735	Pro
	4	GAWAWCRWTWTC	-	1081716	1081727	1.86e-06	0.765	GAAAACGTTTTC	BMB171_C0956	LacI family transcriptional regulator	1081748..1082761	Pro
	5	GAWAWCRWTWTC	+	1498362	1498373	1.86e-06	0.765	GAAAACGATTTC	BMB171_C1374	ATP-dependent DNA helicase DinG	1495652..1498456	CDS
	6	GAWAWCRWTWTC	-	1717414	1717425	1.86e-06	0.765	GATATCGTTATC	BMB171_C1608	oxaloacetate-decarboxylating malate dehydrogenase	1715788..1717500	CDS
	7	GAWAWCRWTWTC	-	2900879	2900890	1.86e-06	0.765	GATAACGTTATC	BMB171_C2710	hypothetical protein	2900230..2900970	CDS
	8	GAWAWCRWTWTC	-	3729243	3729254	1.86e-06	0.765	GAAATCGATATC	BMB171_C3494	ATP-dependent protease ATPase subunit HslU	3727960..3729351	CDS
	9	GAWAWCRWTWTC	-	3768078	3768089	1.86e-06	0.765	GATATCGTTATC	BMB171_C3533	primosomal protein N'	3767947..3770352	CDS
	10	GAWAWCRWTWTC	-	3943611	3943622	1.86e-06	0.765	GATATCGTTATC	BMB171_C3711	phosphoenolpyruvate--protein phosphotransferase	3942558..3944270	CDS
	11	GAWAWCRWTWTC	-	4609463	4609474	1.86e-06	0.765	GATAACGTTTTC	BMB171_C4403	phosphoenolpyruvate carboxykinase (ATP)	4608578..4610164	CDS
	12	GAWAWCRWTWTC	-	5044005	5044016	1.86e-06	0.765	GAAAACGTTTTC	BMB171_C4823	L-lactate permease	5042244..5043905	Pro
	13	GAWAWCRWTWTC	-	299142	299153	9.35e-06	0.836	GATATCGCTATC	BMB171_C0259	sulfotransferase family 2 domain-containing protein	298749..299543	CDS
	14	GAWAWCRWTWTC	-	490217	490228	9.35e-06	0.836	GAAAACGCTTTC	BMB171_C0426	N-acetylglucosamine-specific PTS transporter subunit IIBC	490283..491785	Pro
	15	GAWAWCRWTWTC	+	608864	608875	9.35e-06	0.836	GATATCGCTTTC	BMB171_C0521	nicotinate phosphoribosyltransferase	607616..609079	CDS
	16	GAWAWCRWTWTC	-	1082390	1082401	9.35e-06	0.836	GAAAGCGTTTTC	BMB171_C0956	LacI family transcriptional regulator	1081748..1082761	CDS
	17	GAWAWCRWTWTC	-	1183507	1183518	9.35e-06	0.836	GAGAACGTTTTC	BMB171_RS06045	hypothetical protein	1183099..1183302	Pro
	18	GAWAWCRWTWTC	-	1242226	1242237	9.35e-06	0.836	GATATCGGTATC	BMB171_C1108	putative thiazole-containing bacteriocin maturation protein	1241656..1243575	CDS
	19	GAWAWCRWTWTC	-	1688727	1688738	9.35e-06	0.836	GACATCGATTTC	BMB171_C1582	MATE family efflux transporter	1688653..1690062	CDS
	20	GAWAWCRWTWTC	-	2076483	2076494	9.35e-06	0.836	GAAATCGTTCTC	BMB171_C1950	aspartate--tRNA(Asn) ligase	2076042..2077340	CDS
	21	GAWAWCRWTWTC	-	2144568	2144579	9.35e-06	0.836	GATAACGCTTTC	BMB171_C2016	hypothetical protein	2144615..2145211	Pro
	22	GAWAWCRWTWTC	-	2428868	2428879	9.35e-06	0.836	GATAACGCTTTC	BMB171_RS30910	damage-inducible protein DinB	2428671..2428910	CDS
	23	GAWAWCRWTWTC	-	2703607	2703618	9.35e-06	0.836	GATACCGTTTTC	BMB171_C2520	DNA helicase RecQ	2701227..2703344	Pro
	24	GAWAWCRWTWTC	-	2845706	2845717	9.35e-06	0.836	GACATCGTTATC	BMB171_C2668	autoinducer-2 kinase	2845130..2846692	CDS
	25	GAWAWCRWTWTC	-	3422451	3422462	9.35e-06	0.836	GAAAGCGTTTTC	BMB171_C3208	GNAT family N-acetyltransferase	3422517..3423035	Pro
	26	GAWAWCRWTWTC	-	3495072	3495083	9.35e-06	0.836	GAAATCGTTCTC	BMB171_C3270	oxidoreductase	3493873..3494904	Pro
	27	GAWAWCRWTWTC	-	3610899	3610910	9.35e-06	0.836	GATAACGCTTTC	BMB171_C3394	DUF420 domain-containing protein	3610412..3610954	CDS
	28	GAWAWCRWTWTC	-	3702741	3702752	9.35e-06	0.836	GAAAACGCTATC	BMB171_C3472	polysaccharide deacetylase family protein	3702380..3703279	CDS
	29	GAWAWCRWTWTC	-	3917107	3917118	9.35e-06	0.836	GAAATCGGTTTC	BMB171_C3681	sn-glycerol-3-phosphate ABC transporter ATP-binding protein UgpC	3916363..3917463	CDS
	30	GAWAWCRWTWTC	-	4027961	4027972	9.35e-06	0.836	GACAACGTTATC	BMB171_C3805	magnesium-translocating P-type ATPase	4026815..4029520	CDS
	31	GAWAWCRWTWTC	-	4447765	4447776	9.35e-06	0.836	GAAAACGCTATC	BMB171_C4234	MaoC family dehydratase N-terminal domain-containing protein	4447167..4447640	Pro
	32	GAWAWCRWTWTC	-	5215705	5215716	9.35e-06	0.836	GAAATCGGTATC	BMB171_C4982	phosphate acetyltransferase	5215282..5216253	CDS
	33	GAWAWCRWTWTC	-	53252	53263	3.77e-05	0.836	GATTACGATATC	BMB171_C0045	ribose-phosphate diphosphokinase	52751..53704	CDS
	34	GAWAWCRWTWTC	-	55728	55739	3.77e-05	0.836	GATAACGAATTC	BMB171_C0048	transcription-repair coupling factor	54738..58268	CDS
	35	GAWAWCRWTWTC	-	56919	56930	3.77e-05	0.836	GATTACGATATC	BMB171_C0048	transcription-repair coupling factor	54738..58268	CDS
	36	GAWAWCRWTWTC	-	128130	128141	3.77e-05	0.836	GATTTCGATATC	BMB171_C0106	50S ribosomal protein L3	128185..128817	Pro
	37	GAWAWCRWTWTC	-	129730	129741	3.77e-05	0.836	GATTTCGATTTC	BMB171_C0109	50S ribosomal protein L2	129785..130615	Pro
	38	GAWAWCRWTWTC	-	165962	165973	3.77e-05	0.836	GATTACGATTTC	BMB171_C0152	glutamine--fructose-6-phosphate transaminase (isomerizing)	165335..167137	CDS
	39	GAWAWCRWTWTC	-	184040	184051	3.77e-05	0.836	GAATTCGTTTTC	BMB171_C0169	hypothetical protein	184002..184505	CDS
	40	GAWAWCRWTWTC	-	198655	198666	3.77e-05	0.836	GGAATCGTTATC	BMB171_C0182	GRP family sugar transporter	198532..199383	CDS
	41	GAWAWCRWTWTC	-	210314	210325	3.77e-05	0.836	GATAACGTTTCC	BMB171_C0196	TatD family hydrolase	210180..210944	CDS
	42	GAWAWCRWTWTC	-	287154	287165	3.77e-05	0.836	GGTAACGATATC	BMB171_C0252	ABC transporter permease	286435..287172	CDS
	43	GAWAWCRWTWTC	-	302112	302123	3.77e-05	0.836	GTTATCGATTTC	BMB171_C0262	glycosyltransferase	301665..303596	CDS
	44	GAWAWCRWTWTC	-	389695	389706	3.77e-05	0.836	GATAACGAATTC	BMB171_C0332	hypothetical protein	389681..390946	CDS
	45	GAWAWCRWTWTC	-	415053	415064	3.77e-05	0.836	GCAAACGTTTTC	BMB171_C0355	alpha-glucosidase	415103..416767	Pro
	46	GAWAWCRWTWTC	-	416896	416907	3.77e-05	0.836	GAAAACGATTCC	BMB171_C0356	PTS transporter subunit IIBC	416973..418610	Pro
	47	GAWAWCRWTWTC	-	451921	451932	3.77e-05	0.836	GAAAACGAAATC	BMB171_C0387	TerD family protein	451741..452325	CDS
	48	GAWAWCRWTWTC	-	499787	499798	3.77e-05	0.836	GAAAACGTTTAC	BMB171_C0434	formate C-acetyltransferase	499688..501937	CDS
	49	GAWAWCRWTWTC	-	557201	557212	3.77e-05	0.836	GTTAACGATTTC	BMB171_C0475	collagenase ColA	555219..558116	CDS
	50	GAWAWCRWTWTC	-	581816	581827	3.77e-05	0.836	GTAATCGTTTTC	BMB171_C0498	sensor histidine kinase	581784..583388	CDS
	51	GAWAWCRWTWTC	-	585972	585983	3.77e-05	0.836	GGTAACGATTTC	BMB171_C0501	malate dehydrogenase	585621..586820	CDS
	52	GAWAWCRWTWTC	-	627628	627639	3.77e-05	0.836	GAAATCGTTTAC	BMB171_C0538	iron-siderophore ABC transporter substrate-binding protein	626688..627656	CDS
	53	GAWAWCRWTWTC	-	645670	645681	3.77e-05	0.836	GGAATCGATTTC	BMB171_C0554	alphaalpha-phosphotrehalase	645780..647441	Pro
	54	GAWAWCRWTWTC	-	913695	913706	3.77e-05	0.836	GTTATCGATTTC	BMB171_C0798	hypothetical protein	913452..913925	CDS
	55	GAWAWCRWTWTC	-	929078	929089	3.77e-05	0.836	GATATCGTATTC	BMB171_C0818	sensor histidine kinase	928125..929714	CDS
	56	GAWAWCRWTWTC	-	950204	950215	3.77e-05	0.836	GAAATCGATTGC	BMB171_C0831	replicative DNA helicase	949249..950538	CDS
	57	GAWAWCRWTWTC	-	1024848	1024859	3.77e-05	0.836	GCAAACGATTTC	BMB171_C0909	glycerol uptake facilitator protein GlpF	1024765..1025586	CDS
	58	GAWAWCRWTWTC	-	1082268	1082279	3.77e-05	0.836	GATTACGATATC	BMB171_C0956	LacI family transcriptional regulator	1081748..1082761	CDS
	59	GAWAWCRWTWTC	-	1086021	1086032	3.77e-05	0.836	GTAAACGTTTTC	BMB171_RS05560	fatty acid--CoA ligase family protein	1085596..1087128	CDS
	60	GAWAWCRWTWTC	-	1102919	1102930	3.77e-05	0.836	GAAATCGATTAC	BMB171_C0980	HD domain-containing protein	1102325..1103302	CDS
	61	GAWAWCRWTWTC	-	1197988	1197999	3.77e-05	0.836	GATTACGTTATC	BMB171_C1060	peptidase G2	1196392..1197780	Pro
	62	GAWAWCRWTWTC	-	1208291	1208302	3.77e-05	0.836	GAATACGTTATC	BMB171_C1073	dTDP-4-dehydrorhamnose 35-epimerase	1208175..1208720	CDS
	63	GAWAWCRWTWTC	-	1228960	1228971	3.77e-05	0.836	GAAAACGAATTC	BMB171_C1098	tryptophan synthase subunit alpha	1228860..1229636	CDS
	64	GAWAWCRWTWTC	-	1291989	1292000	3.77e-05	0.836	GTAAACGTTTTC	BMB171_C1152	formate/nitrite transporter family protein	1291015..1291866	Pro
	65	GAWAWCRWTWTC	-	1355758	1355769	3.77e-05	0.836	GAAATCGAAATC	BMB171_C1227	MarR family transcriptional regulator	1355366..1355785	Pro
	66	GAWAWCRWTWTC	-	1429096	1429107	3.77e-05	0.836	GAAATCGAATTC	BMB171_C1299	bifunctional lysylphosphatidylglycerol flippase/synthetase MprF	1427176..1429797	CDS
	67	GAWAWCRWTWTC	-	1574897	1574908	3.77e-05	0.836	GAAAACGATAAC	BMB171_C1454	sodium/solute symporter	1574318..1575868	CDS
	68	GAWAWCRWTWTC	-	1578854	1578865	3.77e-05	0.836	GGTATCGTTATC	BMB171_C1457	cation:proton antiporter	1577813..1578976	CDS
	69	GAWAWCRWTWTC	-	1682608	1682619	3.77e-05	0.836	GATAACGAAATC	BMB171_C1578	Na+/H+ antiporter NhaC	1682451..1683854	CDS
	70	GAWAWCRWTWTC	-	1739303	1739314	3.77e-05	0.836	GATTACGTTTTC	BMB171_C1626	ketoacyl-ACP synthase III	1738586..1739569	CDS
	71	GAWAWCRWTWTC	-	1788415	1788426	3.77e-05	0.836	GTAAACGATTTC	BMB171_C1671	APC family permease	1788479..1790305	Pro
	72	GAWAWCRWTWTC	-	2134265	2134276	3.77e-05	0.836	GGAATCGTTATC	BMB171_C2007	MFS transporter	2134182..2135411	CDS
	73	GAWAWCRWTWTC	-	2220020	2220031	3.77e-05	0.836	GTTAACGTTTTC	BMB171_C2083	DUF3891 family protein	2219616..2220383	CDS
	74	GAWAWCRWTWTC	-	2299146	2299157	3.77e-05	0.836	GCAATCGATTTC	BMB171_C2163	DUF1232 domain-containing protein	2298990..2299319	CDS
	75	GAWAWCRWTWTC	-	2488171	2488182	3.77e-05	0.836	GAAAACGATTCC	BMB171_C2306	ABC transporter permease	2486581..2488515	CDS
	76	GAWAWCRWTWTC	-	2554632	2554643	3.77e-05	0.836	GGTATCGTTTTC	BMB171_C2372	Cof-type HAD-IIB family hydrolase	2554692..2555543	Pro
	77	GAWAWCRWTWTC	-	2636159	2636170	3.77e-05	0.836	GCAAACGTTTTC	BMB171_C2448	type I pullulanase	2633458..2636016	Pro
	78	GAWAWCRWTWTC	-	2640054	2640065	3.77e-05	0.836	GAAAACGTTAGC	BMB171_C2450	5'-nucleotidase C-terminal domain-containing protein	2638544..2640496	CDS
	79	GAWAWCRWTWTC	-	2710735	2710746	3.77e-05	0.836	GCTAACGATATC	BMB171_C2528	manganese-dependent inorganic pyrophosphatase	2710063..2710992	CDS
	80	GAWAWCRWTWTC	-	2887611	2887622	3.77e-05	0.836	GAAATCGTTAAC	BMB171_C2701	glycosyltransferase family 2 protein	2886107..2887624	Pro
	81	GAWAWCRWTWTC	-	2904156	2904167	3.77e-05	0.836	GTAATCGATTTC	BMB171_C2713	PoNi-like cognate immunity protein	2903325..2904572	CDS
	82	GAWAWCRWTWTC	-	2993380	2993391	3.77e-05	0.836	GGAATCGTTATC	BMB171_C2809	GerAB/ArcD/ProY family transporter	2992756..2993838	CDS
	83	GAWAWCRWTWTC	-	3130719	3130730	3.77e-05	0.836	GATATCGATAAC	BMB171_C2919	3-phosphoglycerate dehydrogenase family protein	3130635..3131807	CDS
	84	GAWAWCRWTWTC	-	3142711	3142722	3.77e-05	0.836	GAAAACGTTAGC	BMB171_C2928	DnaD domain protein	3142593..3143453	CDS
	85	GAWAWCRWTWTC	-	3196584	3196595	3.77e-05	0.836	GAAAACGATACC	BMB171_RS16365	DUF4430 domain-containing protein	3196220..3197017	CDS
	86	GAWAWCRWTWTC	-	3200914	3200925	3.77e-05	0.836	GATATCGTTTGC	BMB171_C2996	YfcC family protein	3199981..3201411	CDS
	87	GAWAWCRWTWTC	-	3259142	3259153	3.77e-05	0.836	GAAATCGATTCC	BMB171_C3063	transketolase	3258259..3260253	CDS
	88	GAWAWCRWTWTC	-	3361180	3361191	3.77e-05	0.836	GCAAACGATTTC	BMB171_C3160	alpha-amylase	3359617..3361158	Pro
	89	GAWAWCRWTWTC	-	3433248	3433259	3.77e-05	0.836	GGAAACGATATC	BMB171_C3220	CatB-related O-acetyltransferase	3432839..3433396	CDS
	90	GAWAWCRWTWTC	-	3571309	3571320	3.77e-05	0.836	GCAATCGTTTTC	BMB171_C3349	ABC transporter transmembrane domain-containing protein	3570138..3571889	CDS
	91	GAWAWCRWTWTC	-	3705148	3705159	3.77e-05	0.836	GTTATCGATTTC	BMB171_C3473	polyribonucleotide nucleotidyltransferase	3703431..3705569	CDS
	92	GAWAWCRWTWTC	-	3733608	3733619	3.77e-05	0.836	GAAAACGTAATC	BMB171_C3498	type I DNA topoisomerase	3732277..3734355	CDS
	93	GAWAWCRWTWTC	-	3755330	3755341	3.77e-05	0.836	GATAACGATTAC	BMB171_C3520	ATP-dependent DNA helicase RecG	3753625..3755673	CDS
	94	GAWAWCRWTWTC	-	3902938	3902949	3.77e-05	0.836	GTTAACGATTTC	BMB171_C3668	competence protein ComJ	3902564..3902954	Pro
	95	GAWAWCRWTWTC	-	3912339	3912350	3.77e-05	0.836	GCAAACGTTTTC	BMB171_C3678	extracellular solute-binding protein	3911039..3912298	Pro
	96	GAWAWCRWTWTC	-	3912394	3912405	3.77e-05	0.836	GCAAACGTTTTC	BMB171_C3678	extracellular solute-binding protein	3911039..3912298	Pro
	97	GAWAWCRWTWTC	-	3916148	3916159	3.77e-05	0.836	GAAAACGTTTGC	BMB171_C3680	oligo-16-glucosidase	3914424..3916100	Pro
	98	GAWAWCRWTWTC	-	3916326	3916337	3.77e-05	0.836	GCAAACGTTTTC	BMB171_C3681	sn-glycerol-3-phosphate ABC transporter ATP-binding protein UgpC	3916363..3917463	Pro
	99	GAWAWCRWTWTC	-	3946936	3946947	3.77e-05	0.836	GAAAACGTTTGC	BMB171_C3713	PTS glucose transporter subunit IIABC	3944669..3946732	Pro
	100	GAWAWCRWTWTC	-	3973604	3973615	3.77e-05	0.836	GATAACGTTTAC	BMB171_C3747	SIMPL domain-containing protein	3972916..3973587	Pro
	101	GAWAWCRWTWTC	-	4014772	4014783	3.77e-05	0.836	GATATCGTTACC	BMB171_C3792	acetylornithine transaminase	4014313..4015473	CDS
	102	GAWAWCRWTWTC	-	4098491	4098502	3.77e-05	0.836	GTAAACGTTATC	BMB171_C3882 BMB171_RS29810	hypothetical protein		Pro
	103	GAWAWCRWTWTC	-	4132710	4132721	3.77e-05	0.836	GATATCGATTCC	BMB171_C3923	bifunctional homocysteine S-methyltransferase/methylenetetrahydrofolate reductase	4131530..4133362	CDS
	104	GAWAWCRWTWTC	-	4134679	4134690	3.77e-05	0.836	GCTAACGTTTTC	BMB171_C3924	cystathionine gamma-synthase/O-acetylhomoserine thiolyase	4133951..4135063	CDS
	105	GAWAWCRWTWTC	-	4147933	4147944	3.77e-05	0.836	GGAATCGTTATC	BMB171_C3938	phosphate ABC transporter permease subunit PstC	4147510..4148460	CDS
	106	GAWAWCRWTWTC	-	4279897	4279908	3.77e-05	0.836	GGAATCGATTTC	BMB171_C4073	cation diffusion facilitator family transporter	4279251..4280144	CDS
	107	GAWAWCRWTWTC	-	4302418	4302429	3.77e-05	0.836	GATAACGTTACC	BMB171_C4096	prephenate dehydratase	4302186..4303037	CDS
	108	GAWAWCRWTWTC	-	4689939	4689950	3.77e-05	0.836	GAAATCGTTAGC	BMB171_C4490	o-succinylbenzoate synthase	4689194..4690300	CDS
	109	GAWAWCRWTWTC	-	4774963	4774974	3.77e-05	0.836	GATATCGATTGC	BMB171_C4558	alkylphosphonate utilization operon protein PhnA	4774906..4775247	CDS
	110	GAWAWCRWTWTC	-	4808988	4808999	3.77e-05	0.836	GATATCGTATTC	BMB171_C4600	glycine cleavage system protein GcvH	4808724..4809107	CDS
	111	GAWAWCRWTWTC	-	4872502	4872513	3.77e-05	0.836	GGAATCGTTTTC	BMB171_C4666	pyrimidine nucleoside transporter NupC	4871548..4872729	CDS
	112	GAWAWCRWTWTC	-	4902110	4902121	3.77e-05	0.836	GGTATCGTTATC	BMB171_RS25380	hypothetical protein	4901966..4902154	CDS
	113	GAWAWCRWTWTC	-	4952801	4952812	3.77e-05	0.836	GATTTCGATTTC	BMB171_C4740	ATP-dependent Clp endopeptidase proteolytic subunit ClpP	4952399..4952980	CDS
	114	GAWAWCRWTWTC	-	5013539	5013550	3.77e-05	0.836	GAAAACGAAATC	BMB171_C4798	chromate transporter	5012468..5013649	CDS
	115	GAWAWCRWTWTC	-	5052480	5052491	3.77e-05	0.836	GATAACGTTTGC	BMB171_C4830	NupC/NupG family nucleoside CNT transporter	5051778..5052989	CDS
	116	GAWAWCRWTWTC	-	5137247	5137258	3.77e-05	0.836	GTTATCGATTTC	BMB171_C4913	serine hydroxymethyltransferase	5136545..5137786	CDS
	117	GAWAWCRWTWTC	-	5165299	5165310	3.77e-05	0.836	GATATCGTTTGC	BMB171_C4941	(Fe-S)-binding protein	5164626..5166737	CDS
	118	GAWAWCRWTWTC	-	5231269	5231280	3.77e-05	0.836	GGTAACGTTTTC	BMB171_C4998	homoserine dehydrogenase	5229864..5231159	Pro
	119	GAWAWCRWTWTC	+	80784	80795	5.3e-06	0.765	GATATCAATATC	BMB171_C0074	lysine--tRNA ligase	80796..82295	Pro
	120	GAWAWCRWTWTC	+	185505	185516	5.3e-06	0.765	GAAATCATTTTC	BMB171_C0171	ABC transporter permease	185147..186064	CDS
	121	GAWAWCRWTWTC	-	328687	328698	5.3e-06	0.765	GATAACAATTTC	BMB171_C0276	bifunctional phosphoribosylaminoimidazolecarboxamide formyltransferase/IMP cyclohydrolase	327712..329247	CDS
	122	GAWAWCRWTWTC	-	381365	381376	5.3e-06	0.765	GAAATCATTTTC	BMB171_C0324	L-fuculose-phosphate aldolase	381321..381962	CDS
	123	GAWAWCRWTWTC	+	419919	419930	5.3e-06	0.765	GATATCAATATC	BMB171_C0358	YhgE/Pip domain-containing protein	419712..422687	CDS
	124	GAWAWCRWTWTC	+	568008	568019	5.3e-06	0.765	GAAAACATTATC	BMB171_C0484	ankyrin repeat domain-containing protein	567964..568833	CDS
	125	GAWAWCRWTWTC	-	611775	611786	5.3e-06	0.765	GAAAACATTATC	BMB171_C0524	M4 family metallopeptidase	610851..612551	CDS
	126	GAWAWCRWTWTC	+	656870	656881	5.3e-06	0.765	GAAATCAATTTC	BMB171_C0564	amino acid ABC transporter permease	657082..657726	Pro
	127	GAWAWCRWTWTC	-	699260	699271	5.3e-06	0.765	GAAATCAATTTC	BMB171_C0603	branched-chain amino acid transport system II carrier protein	699303..700604	Pro
	128	GAWAWCRWTWTC	+	742643	742654	5.3e-06	0.765	GAAATCATTATC	BMB171_C0632	DUF3965 domain-containing protein	742092..743243	CDS
	129	GAWAWCRWTWTC	+	829760	829771	5.3e-06	0.765	GAAAACATTATC	BMB171_C0724	DoxX family protein	829894..830298	Pro
	130	GAWAWCRWTWTC	-	978490	978501	5.3e-06	0.765	GAAAACATTTTC	BMB171_C0860	dihydroxyacetone kinase transcriptional activator DhaS	978160..978726	CDS
	131	GAWAWCRWTWTC	-	978526	978537	5.3e-06	0.765	GAAAACATTATC	BMB171_C0860	dihydroxyacetone kinase transcriptional activator DhaS	978160..978726	CDS
	132	GAWAWCRWTWTC	-	1020167	1020178	5.3e-06	0.765	GAAAACATTTTC	BMB171_C0902	DUF2935 domain-containing protein	1019708..1020559	CDS
	133	GAWAWCRWTWTC	+	1324713	1324724	5.3e-06	0.765	GATAACAATTTC	BMB171_C1187	7-carboxy-7-deazaguanine synthase QueE	1324348..1325064	CDS
	134	GAWAWCRWTWTC	-	1360029	1360040	5.3e-06	0.765	GAAAACATTTTC	BMB171_C1231	GerW family sporulation protein	1360061..1360528	Pro
	135	GAWAWCRWTWTC	-	1368476	1368487	5.3e-06	0.765	GAAATCAATTTC	BMB171_C1239	3-isopropylmalate dehydrogenase	1368110..1369174	CDS
	136	GAWAWCRWTWTC	+	1426274	1426285	5.3e-06	0.765	GAAATCAATATC	BMB171_C1297	purine-nucleoside phosphorylase	1425537..1426244	Pro
	137	GAWAWCRWTWTC	-	1510395	1510406	5.3e-06	0.765	GAAATCATTTTC	BMB171_C1391	cell division regulator GpsB	1510399..1510734	Pro
	138	GAWAWCRWTWTC	+	1644506	1644517	5.3e-06	0.765	GATATCATTATC	BMB171_C1535	flagellar biosynthesis protein FlhA	1644410..1646476	CDS
	139	GAWAWCRWTWTC	-	1724575	1724586	5.3e-06	0.765	GAAAACAATTTC	BMB171_C1613	aspartate--ammonia ligase	1724080..1725063	CDS
	140	GAWAWCRWTWTC	-	1755527	1755538	5.3e-06	0.765	GAAAACATTATC	BMB171_C1642	branched-chain-amino-acid transaminase	1754963..1755862	CDS
	141	GAWAWCRWTWTC	-	1936257	1936268	5.3e-06	0.765	GATATCAATATC	BMB171_C1815	spore coat protein CotH	1936143..1937219	CDS
	142	GAWAWCRWTWTC	+	2013073	2013084	5.3e-06	0.765	GAAATCAATTTC	BMB171_C1897	AarF/UbiB family protein	2012008..2013954	CDS
	143	GAWAWCRWTWTC	-	2169603	2169614	5.3e-06	0.765	GAAATCATTATC	BMB171_C2042	hypothetical protein	2169219..2169794	CDS
	144	GAWAWCRWTWTC	-	2185196	2185207	5.3e-06	0.765	GATATCATTATC	BMB171_C2056	citrate synthase	2184866..2185987	CDS
	145	GAWAWCRWTWTC	-	2226615	2226626	5.3e-06	0.765	GAAAACAATTTC	BMB171_C2091	YdbC family protein	2226571..2227191	Pro
	146	GAWAWCRWTWTC	-	2317191	2317202	5.3e-06	0.765	GAAATCATTATC	BMB171_RS29300	YjcZ family sporulation protein	2317514..2317624	Pro
	147	GAWAWCRWTWTC	-	2542232	2542243	5.3e-06	0.765	GAAATCAATATC	BMB171_C2358	hypothentical protein	2541223..2541945	Pro
	148	GAWAWCRWTWTC	+	2613390	2613401	5.3e-06	0.765	GAAAACAATTTC	BMB171_RS13335	GNAT family N-acetyltransferase	2613301..2613774	CDS
	149	GAWAWCRWTWTC	-	2685795	2685806	5.3e-06	0.765	GATAACATTTTC	BMB171_C2501	GNAT family N-acetyltransferase	2685376..2685810	CDS
	150	GAWAWCRWTWTC	-	2928683	2928694	5.3e-06	0.765	GAAATCAATTTC	BMB171_C2743	ABC transporter permease	2927798..2928883	CDS
	151	GAWAWCRWTWTC	-	3040164	3040175	5.3e-06	0.765	GAAAACAATTTC	BMB171_C2843	magnesium transporter CorA family protein	3039642..3040592	CDS
	152	GAWAWCRWTWTC	+	3208832	3208843	5.3e-06	0.765	GATAACATTATC	BMB171_C3003	histidine--tRNA ligase	3207938..3209215	CDS
	153	GAWAWCRWTWTC	+	3292864	3292875	5.3e-06	0.765	GAAATCATTTTC	BMB171_C3092	oxidoreductase	3291693..3292754	Pro
	154	GAWAWCRWTWTC	+	3377728	3377739	5.3e-06	0.765	GATATCAATATC	BMB171_C3175	GrpB family protein	3377371..3377898	CDS
	155	GAWAWCRWTWTC	+	3494518	3494529	5.3e-06	0.765	GAAATCATTATC	BMB171_C3270	oxidoreductase	3493873..3494904	CDS
	156	GAWAWCRWTWTC	+	3833064	3833075	5.3e-06	0.765	GATAACAATATC	BMB171_C3591	patatin-like phospholipase family protein	3832794..3833585	CDS
	157	GAWAWCRWTWTC	+	3960457	3960468	5.3e-06	0.765	GAAAACAATATC	BMB171_C3730	stage V sporulation protein AE	3960420..3960770	CDS
	158	GAWAWCRWTWTC	-	3983692	3983703	5.3e-06	0.765	GAAATCATTTTC	BMB171_C3760	GNAT family N-acetyltransferase	3983206..3983757	CDS
	159	GAWAWCRWTWTC	-	4111761	4111772	5.3e-06	0.765	GATATCATTTTC	BMB171_C3897	iron-containing redox enzyme family protein	4111482..4112912	CDS
	160	GAWAWCRWTWTC	+	4361991	4362002	5.3e-06	0.765	GAAATCATTTTC	BMB171_C4152	multidrug resistance efflux transporter family protein	4361160..4362125	CDS
	161	GAWAWCRWTWTC	+	4461849	4461860	5.3e-06	0.765	GATATCAATTTC	BMB171_C4245	NAD-dependent malic enzyme	4460580..4461788	Pro
	162	GAWAWCRWTWTC	+	4535558	4535569	5.3e-06	0.765	GAAATCATTATC	BMB171_C4326	UDP-N-acetylmuramate--L-alanine ligase	4534934..4536244	CDS
	163	GAWAWCRWTWTC	+	4559861	4559872	5.3e-06	0.765	GAAATCATTATC	BMB171_C4347	MFS transporter	4560061..4561500	Pro
	164	GAWAWCRWTWTC	+	4682443	4682454	5.3e-06	0.765	GATATCAATTTC	BMB171_C4483	sugar kinase	4681822..4682838	CDS
	165	GAWAWCRWTWTC	+	4729817	4729828	5.3e-06	0.765	GATAACAATATC	BMB171_C4515	S1 domain-containing post-transcriptional regulator GSP13	4729375..4729719	Pro
	166	GAWAWCRWTWTC	+	4752648	4752659	5.3e-06	0.765	GAAATCAATATC	BMB171_C4541	NAD(P)/FAD-dependent oxidoreductase	4752687..4753676	Pro
	167	GAWAWCRWTWTC	-	4787968	4787979	5.3e-06	0.765	GAAAACAATATC	BMB171_RS24780	hypothetical protein	4787644..4788141	CDS
	168	GAWAWCRWTWTC	+	4968952	4968963	5.3e-06	0.765	GAAATCAATATC	BMB171_C4755	excinuclease ABC subunit B	4967539..4969515	CDS
	169	GAWAWCRWTWTC	+	5061310	5061321	5.3e-06	0.765	GAAATCAATATC	BMB171_C4838	zinc ribbon domain-containing protein	5060946..5062496	CDS
	170	GAWAWCRWTWTC	-	5116152	5116163	5.3e-06	0.765	GAAATCAATTTC	BMB171_C4891	NADH-quinone oxidoreductase subunit L	5115848..5117710	CDS
	171	GAWAWCRWTWTC	+	5216583	5216594	5.3e-06	0.765	GAAAACATTATC	BMB171_C4983	heme-dependent peroxidase	5216509..5217252	CDS
	172	GAWAWCRWTWTC	-	5304887	5304898	5.3e-06	0.765	GAAATCATTATC	BMB171_C5063	two-component system regulatory protein YycI	5304370..5305212	CDS
	173	GAWAWCRWTWTC	+	105633	105644	6.63e-05	0.836	GTTAACATTTTC	BMB171_C0084	glutamate--tRNA ligase	104180..105637	CDS
	174	GAWAWCRWTWTC	-	111907	111918	6.63e-05	0.836	GTTAACATTTTC	BMB171_C0093	50S ribosomal protein L11	111847..112272	CDS
	175	GAWAWCRWTWTC	-	290244	290255	6.63e-05	0.836	GTTAACATTTTC	BMB171_C5113	rRNA-16S ribosomal RNA	290358..291909	Pro
	176	GAWAWCRWTWTC	-	311551	311562	6.63e-05	0.836	GTTAACATTTTC	BMB171_C5119	rRNA-16S ribosomal RNA	311665..313216	Pro
	177	GAWAWCRWTWTC	-	2055069	2055080	6.63e-05	0.836	GTTAACATTTTC	BMB171_C1937	ABC-F family ATP-binding cassette domain-containing protein	2055067..2056962	Pro
	178	GAWAWCRWTWTC	-	4136152	4136163	6.63e-05	0.836	GTTAACATTTTC	BMB171_C3926	cysteine hydrolase	4136391..4136903	Pro
