# Supplementary material for: LipR functions as an intracellular pH regulator in Bacillus thuringiensis under glucose conditions
Source: mLife. 2023 Feb 11;2(1):58–72. doi: 10.1002/mlf2.12055 (PMC10989752; doi:10.1002/mlf2.12055)
Supplement: Supplementary file 5 — Supporting information. [file MLF2-2-58-s005.xlsx]

## Sheet: Sheet 1
	Number	Gene locus	Describtion
	1	BMB171_C3931	glcK; glucokinase [KO:K25026] [EC:2.7.1.2]
	2	BMB171_C4513	pgi; glucose-6-phosphate isomerase [KO:K01810] [EC:5.3.1.9]
	3	BMB171_C4241	pfkA; 6-phosphofructokinase [KO:K00850] [EC:2.7.1.11]
	4	BMB171_C4574	fbp1; fructose 1,6-bisphosphatase II [KO:K02446] [EC:3.1.3.11]
	5	BMB171_C4929	glpX; fructose 1,6-bisphosphatase II [KO:K02446] [EC:3.1.3.11]
	6	BMB171_C4931	fba2; fructose-bisphosphate aldolase [KO:K01624] [EC:4.1.2.13]
	7	BMB171_C4728	tpiA; triosephosphate isomerase [KO:K01803] [EC:5.3.1.1]
	8	BMB171_C4226	gap1; glyceraldehyde-3-phosphate dehydrogenase [KO:K00134] [EC:1.2.1.12]
	9	BMB171_C4730	gap2; glyceraldehyde-3-phosphate dehydrogenase [KO:K00134] [EC:1.2.1.12]
	10	BMB171_C4729	pgk; phosphoglycerate kinase [KO:K00927] [EC:2.7.2.3]
	11	BMB171_C1558	phosphoglycerate mutase [KO:K01834] [EC:5.4.2.11]
	12	BMB171_C3418	phosphoglycerate mutase [KO:K01834] [EC:5.4.2.11]
	13	BMB171_C2190	gpm; phosphoglyceromutase [KO:K01834] [EC:5.4.2.11]
	14	BMB171_C4581	phosphoglycerate mutase [KO:K01834] [EC:5.4.2.11]
	15	BMB171_C1846	phosphoglycerate mutase [KO:K01834] [EC:5.4.2.11]
	16	BMB171_C4727	gpmI; phosphoglyceromutase [KO:K15633] [EC:5.4.2.12]
	17	BMB171_C4725	eno; phosphopyruvate hydratase [KO:K01689] [EC:4.2.1.11]
	18	BMB171_C3009	pykA1; pyruvate kinase [KO:K00873] [EC:2.7.1.40]
	19	BMB171_C4240	pyk; pyruvate kinase [KO:K00873] [EC:2.7.1.40]
	20	BMB171_C3636	pdhA; pyruvate dehydrogenase E1 component alpha subunit [KO:K00161] [EC:1.2.4.1]
	21	BMB171_C3635	pdhB; pyruvate dehydrogenase E1 component beta subunit [KO:K00162] [EC:1.2.4.1]
	22	BMB171_C2484	acoC; branched-chain alpha-keto acid dehydrogenase subunit E2 [KO:K00627] [EC:2.3.1.12]
	23	BMB171_C3634	pdhC; branched-chain alpha-keto acid dehydrogenase subunit E2 [KO:K00627] [EC:2.3.1.12]
	24	BMB171_C2483	acoL; dihydrolipoamide dehydrogenase [KO:K00382] [EC:1.8.1.4]
	25	BMB171_C3633	pdhD; dihydrolipoamide dehydrogenase [KO:K00382] [EC:1.8.1.4]
	26	BMB171_C3823	bfmbC; dihydrolipoamide dehydrogenase [KO:K00382] [EC:1.8.1.4]
	27	BMB171_C3443	pyruvate synthase alpha chain [KO:K00174] [EC:1.2.7.3 1.2.7.11]
	28	BMB171_C3442	2-oxoglutarate ferredoxin oxidoreductase subunit beta [KO:K00175] [EC:1.2.7.3 1.2.7.11]
	29	BMB171_C1712	ldh; L-lactate dehydrogenase [KO:K00016] [EC:1.1.1.27]
	30	BMB171_C4605	ldh; L-lactate dehydrogenase [KO:K00016] [EC:1.1.1.27]
	31	BMB171_C4509	ldh; L-lactate dehydrogenase [KO:K00016] [EC:1.1.1.27]
	32	BMB171_C2803	glutathione-dependent formaldehyde dehydrogenase [KO:K00121] [EC:1.1.1.284 1.1.1.1]
	33	BMB171_P0008	alcohol dehydrogenase class III [KO:K00121] [EC:1.1.1.284 1.1.1.1]
	34	BMB171_C4032	bifunctional acetaldehyde-CoA/alcohol dehydrogenase [KO:K04072] [EC:1.2.1.10 1.1.1.1]
	35	BMB171_C1997	alcohol dehydrogenase [KO:K13953] [EC:1.1.1.1]
	36	BMB171_C2290	Zn-dependent alcohol dehydrogenase and related dehydrogenase [KO:K00001] [EC:1.1.1.1]
	37	BMB171_C3171	quinone oxidoreductase [KO:K00001] [EC:1.1.1.1]
	38	BMB171_C1129	aldehyde dehydrogenase [KO:K00128] [EC:1.2.1.3]
	39	BMB171_C2534	aldehyde dehydrogenase [KO:K00128] [EC:1.2.1.3]
	40	BMB171_C3229	dhaS; aldehyde dehydrogenase [KO:K00128] [EC:1.2.1.3]
	41	BMB171_P0163	Aldehyde dehydrogenase [KO:K00128] [EC:1.2.1.3]
	42	BMB171_C2248	Acetyl-coenzyme A synthetase [KO:K01895] [EC:6.2.1.1]
	43	BMB171_C4302	acsA; acetyl-CoA synthetase [KO:K01895] [EC:6.2.1.1]
	44	BMB171_C4285	Acetyl-coenzyme A synthetase [KO:K01895] [EC:6.2.1.1]
	45	BMB171_C4534	phosphoglucomutase [KO:K01835] [EC:5.4.2.2]
	46	BMB171_C0746	gapN; NADP-dependent glyceraldehyde-3-phosphate dehydrogenase [KO:K00131] [EC:1.2.1.9]
	47	BMB171_C4403	pckA; phosphoenolpyruvate carboxykinase [KO:K01610] [EC:4.1.1.49]
	48	BMB171_C4800	celF; 6-phospho-beta-glucosidase [KO:K01222] [EC:3.2.1.86]
	49	BMB171_C3430	6-phospho-beta-glucosidase [KO:K01223] [EC:3.2.1.86]
	50	BMB171_C4917	PTS system, glucose-specific IIA [KO:K02777] [EC:2.7.1.-]
	51	BMB171_C3713	ptsG; PTS system, glucose-specific IIABC component [KO:K20118] [EC:2.7.1.199]
	Note: genes having the binding site of the LipR regulator are shaded in light purple.
